# Supplementary material for: ﻿Clermontiahanaulaensis (Campanulaceae, Lobelioideae), a new, critically endangered species from Maui, Hawaiian Islands
Source: PhytoKeys. 2023 Jun 19;227:167–79. doi: 10.3897/phytokeys.227.100725 (PMC10293900; doi:10.3897/phytokeys.227.100725)
Supplement: XML Treatment for Clermontia hanaulaensis [file phytokeys.227.100725-treatment1.xml]

<!DOCTYPE tp:taxon-treatment
  PUBLIC "-//TaxonX//DTD Taxonomic Treatment Publishing DTD v0 20100105//EN" "tax-treatment-NSO.dtd">
<tp:taxon-treatment xmlns:tp="http://www.plazi.org/taxpub"><tp:treatment-meta><kwd-group><label>Taxon classification</label><kwd>
              <named-content content-type="kingdom">Plantae</named-content>
            </kwd><kwd>
              <named-content content-type="order">Coleoptera</named-content>
            </kwd><kwd>
              <named-content content-type="family">Cerambycidae</named-content>
            </kwd></kwd-group><mixed-citation publication-type="journal"><person-group><name><surname>Oppenheimer</surname><given-names>Hank</given-names></name><name><surname>Lorence</surname><given-names>David H.</given-names></name><name><surname>Wagner</surname><given-names>Warren L.</given-names></name></person-group><article-title>﻿<italic><tp:taxon-name><tp:taxon-name-part taxon-name-part-type="genus" reg="Clermontia">Clermontia</tp:taxon-name-part><tp:taxon-name-part taxon-name-part-type="species" reg="hanaulaensis">hanaulaensis</tp:taxon-name-part></tp:taxon-name></italic> (<tp:taxon-name><tp:taxon-name-part taxon-name-part-type="family">Campanulaceae</tp:taxon-name-part></tp:taxon-name>, <tp:taxon-name><tp:taxon-name-part taxon-name-part-type="subfamily">Lobelioideae</tp:taxon-name-part></tp:taxon-name>), a new, critically endangered species from Maui, Hawaiian Islands</article-title><source>PhytoKeys</source><day>19</day><month>06</month><year>2023</year><volume>227</volume><fpage>167</fpage><lpage>179</lpage><pub-id pub-id-type="doi">10.3897/phytokeys.227.100725</pub-id></mixed-citation></tp:treatment-meta><tp:nomenclature><label>﻿</label><tp:taxon-name>
            <object-id xmlns:xlink="http://www.w3.org/1999/xlink" content-type="arpha" xlink:type="simple">9BDF90BE-4F19-54E1-9A8E-850165BC48CA</object-id>
            <tp:taxon-name-part taxon-name-part-type="genus" reg="Clermontia">Clermontia</tp:taxon-name-part>
            <tp:taxon-name-part taxon-name-part-type="species" reg="hanaulaensis">hanaulaensis</tp:taxon-name-part>
            <object-id xmlns:xlink="http://www.w3.org/1999/xlink" content-type="ipni" xlink:type="simple">urn:lsid:ipni.org:names:77321536-1</object-id>
          </tp:taxon-name><tp:taxon-authority>H.Oppenheimer, Lorence, &amp; W.L.Wagner</tp:taxon-authority><tp:taxon-status xmlns:xlink="http://www.w3.org/1999/xlink" xlink:type="simple">sp. nov.</tp:taxon-status></tp:nomenclature><tp:treatment-sec sec-type="material" id="SECID0EENAC"><title>Type.</title><p><bold>USA. Hawaiian Islands: Maui</bold>: west Maui, Wailuku District, slopes of Hana‘ula, Pōhākea Gulch, ca. 1183 m, 4 Aug 2021, <italic>H. Oppenheimer &amp; K. Severson H82102</italic> (Holotype: <abbrev xmlns:xlink="http://www.w3.org/1999/xlink" content-type="institution" xlink:title="National Tropical Botanical Garden Herbarium" id="ABBRID0EONAC" xlink:type="simple">PTBG</abbrev> [PTBG1000093350]; Isotypes <named-content xmlns:xlink="http://www.w3.org/1999/xlink" content-type="dwc:institutional_code" xlink:title="Bishop Museum Herbarium" xlink:href="http://grbio.org/institution/bishop-museum" xlink:type="simple">BISH</named-content>, <abbrev xmlns:xlink="http://www.w3.org/1999/xlink" content-type="institution" xlink:title="U.S. National Herbarium" id="ABBRID0E2NAC" xlink:type="simple">US</abbrev>). Figs <xref ref-type="fig" rid="F2">2</xref>, <xref ref-type="fig" rid="F3">3</xref>.</p></tp:treatment-sec><tp:treatment-sec sec-type="description" id="SECID0EIOAC"><title>Description.</title><p>Shrubs or small trees up to 3 m tall, flowering at 1.5–3 m tall, terrestrial, branched from near base, with repeated candelabra-like branching, bark rugose-fissured, light brown, leafy branches green, latex white. Leaves clustered at the distal ends of the branches, alternate, with short internodes, simple, petiolate; lamina 10–12(–18) cm long, 2.0–3.5(–4) cm wide, narrowly elliptic to oblanceolate, chartaceous; adaxial surface green, glossy when fresh, drying dull, glabrous; abaxial surface paler than adaxial surface, glabrous, secondary veins 15–16 on each side; margins entire in basal ¼, otherwise callose-crenulate; apex acute to short-acuminate, occasionally with a short mucro 1 mm long; base cuneate to attenuate; petiole 3–4(–6) cm long, glabrous; seedling leaves pubescent. Inflorescence (2)3–4(–5)-flowered, glabrous; flowers 5-merous; peduncle 15–30(–42) mm long; bracts triangular, ca. 1 mm long, deciduous; pedicels 8–18 mm long; bracteoles basal, 1.0–1.2 mm long, narrowly lanceolate, acute to acuminate, sometimes short mucronate, ciliate; hypanthium obconic or hemispheric, green, ca. 7–10 mm long, 8–10 mm wide; corolla weakly zygomorphic to nearly rotate when fresh, slightly to moderately curved, perianth (30–)35–45(–50) mm long, perianth tube 15–25(–27) mm long, 9–10 mm wide, the lobes 20–26 mm long, (2.0–)3.0–3.5 mm wide, the dorsal and ventral lobes spreading in distal half, pale violet-purple, often suffused with creamy white streaks, occasionally creamy white, glabrous; calyx 1/2–4/5 as long as petals, lobes petaloid, similar in color to corolla, often pale greenish tinged toward base, sometimes creamy white with violet-purple irregular veins, lobes connate for 1/3–1/2 their length, not appressed to petals, erect to spreading; staminal column violet, 2.0–2.5 mm wide, filaments 30–40 mm long, anthers darker violet, anther tube 9–12 mm long, 2.3–3.0 mm wide. Fruit dull orange, obconic to turbinate, 15–20 mm long, 10–15 mm wide, smooth, sepals and petals caducous. Seeds obovoid, slightly compressed, 0.5–0.6 mm long, 0.5 mm wide, testa dark brown, glossy, smooth.</p><fig id="F2" position="float" orientation="portrait"><object-id xmlns:xlink="http://www.w3.org/1999/xlink" content-type="doi" xlink:type="simple">10.3897/phytokeys.227.100725.figure2</object-id><object-id xmlns:xlink="http://www.w3.org/1999/xlink" content-type="arpha" xlink:type="simple">B7DCB2FA-4A68-5292-B08E-28ACD2762FA0</object-id><label>Figure 2.</label><caption><p><italic><tp:taxon-name><tp:taxon-name-part taxon-name-part-type="genus" reg="Clermontia">Clermontia</tp:taxon-name-part><tp:taxon-name-part taxon-name-part-type="species" reg="hanaulaensis">hanaulaensis</tp:taxon-name-part></tp:taxon-name></italic> H.Oppenheimer, Lorence &amp; W.L.Wagner <bold>A</bold> habit of flowering stem <bold>B</bold> detail of flower at anthesis <bold>C</bold> fruit. (<bold>A, B</bold>, drawn from type collection and field images of type plant (<italic>Oppenheimer &amp; Severson H82102</italic>; isotype <abbrev xmlns:xlink="http://www.w3.org/1999/xlink" content-type="institution" xlink:title="U.S. National Herbarium" id="ABBRID0EKPAC" xlink:type="simple">US</abbrev>) <bold>C</bold> drawn from field image of non-type plant in Pōhākea Gulch). Illustration by Alice Tangerini.</p></caption><graphic xmlns:xlink="http://www.w3.org/1999/xlink" xlink:href="phytokeys-227-167_article-100725__-g002.jpg" position="float" orientation="portrait" xlink:type="simple" id="oo_865027.jpg"><uri content-type="original_file" xlink:type="simple">https://binary.pensoft.net/fig/865027</uri></graphic></fig></tp:treatment-sec><tp:treatment-sec sec-type="distribution" id="SECID0EWPAC"><title>Distribution.</title><p><italic><tp:taxon-name><tp:taxon-name-part taxon-name-part-type="genus" reg="Clermontia">Clermontia</tp:taxon-name-part><tp:taxon-name-part taxon-name-part-type="species" reg="hanaulaensis">hanaulaensis</tp:taxon-name-part></tp:taxon-name></italic> is known only from a single population on west Maui in several small ridges and gullies on the slopes below Hana‘ula, in the Pōhākea Gulch.</p></tp:treatment-sec><tp:treatment-sec sec-type="habitat" id="SECID0EIAAE"><title>Habitat and ecology.</title><p><italic><tp:taxon-name><tp:taxon-name-part taxon-name-part-type="genus" reg="Clermontia">Clermontia</tp:taxon-name-part><tp:taxon-name-part taxon-name-part-type="species" reg="hanaulaensis">hanaulaensis</tp:taxon-name-part></tp:taxon-name></italic> occurs in <italic><tp:taxon-name><tp:taxon-name-part taxon-name-part-type="genus" reg="Metrosideros">Metrosideros</tp:taxon-name-part></tp:taxon-name></italic> Banks ex Gaertn. Montane Wet Forest (<xref ref-type="bibr" rid="B22">Wagner et al. 1999</xref>) at ca. 1158–1213 m elevation with an annual rainfall of ca. 2600–2900 mm. The common associated woody elements are species of <italic><tp:taxon-name><tp:taxon-name-part taxon-name-part-type="genus" reg="Cheirodendron">Cheirodendron</tp:taxon-name-part></tp:taxon-name></italic> Nutt. ex Seem., <italic><tp:taxon-name><tp:taxon-name-part taxon-name-part-type="genus" reg="Clermontia">Clermontia</tp:taxon-name-part></tp:taxon-name></italic> Gaud., <italic><tp:taxon-name><tp:taxon-name-part taxon-name-part-type="genus" reg="Coprosma">Coprosma</tp:taxon-name-part></tp:taxon-name></italic> J.R. Forst. &amp; G. Forst., <italic><tp:taxon-name><tp:taxon-name-part taxon-name-part-type="genus" reg="Cyrtandra">Cyrtandra</tp:taxon-name-part></tp:taxon-name></italic> J.R. Forst. &amp; G. Forst., <italic><tp:taxon-name><tp:taxon-name-part taxon-name-part-type="genus" reg="Hydrangea">Hydrangea</tp:taxon-name-part></tp:taxon-name></italic> L., <italic><tp:taxon-name><tp:taxon-name-part taxon-name-part-type="genus" reg="Ilex">Ilex</tp:taxon-name-part></tp:taxon-name></italic> L., <italic><tp:taxon-name><tp:taxon-name-part taxon-name-part-type="genus" reg="Kadua">Kadua</tp:taxon-name-part></tp:taxon-name></italic> Cham. &amp; Schltdl., <italic><tp:taxon-name><tp:taxon-name-part taxon-name-part-type="genus" reg="Myrsine">Myrsine</tp:taxon-name-part></tp:taxon-name></italic> L., <italic><tp:taxon-name><tp:taxon-name-part taxon-name-part-type="genus" reg="Perrottetia">Perrottetia</tp:taxon-name-part></tp:taxon-name></italic> Kunth, <italic><tp:taxon-name><tp:taxon-name-part taxon-name-part-type="genus" reg="Pipturus">Pipturus</tp:taxon-name-part></tp:taxon-name></italic> Wedd., and <italic><tp:taxon-name><tp:taxon-name-part taxon-name-part-type="genus" reg="Psychotria">Psychotria</tp:taxon-name-part></tp:taxon-name></italic> L. Pteridophyte genera include <italic><tp:taxon-name><tp:taxon-name-part taxon-name-part-type="genus" reg="Athyrium">Athyrium</tp:taxon-name-part></tp:taxon-name></italic> Roth, <italic><tp:taxon-name><tp:taxon-name-part taxon-name-part-type="genus" reg="Cibotium">Cibotium</tp:taxon-name-part></tp:taxon-name></italic> Kaulf., <italic><tp:taxon-name><tp:taxon-name-part taxon-name-part-type="genus" reg="Dicranopteris">Dicranopteris</tp:taxon-name-part></tp:taxon-name></italic> Bernh., <italic><tp:taxon-name><tp:taxon-name-part taxon-name-part-type="genus" reg="Diplazium">Diplazium</tp:taxon-name-part></tp:taxon-name></italic> Sw., <italic><tp:taxon-name><tp:taxon-name-part taxon-name-part-type="genus" reg="Dryopteris">Dryopteris</tp:taxon-name-part></tp:taxon-name></italic> Adans., and <italic><tp:taxon-name><tp:taxon-name-part taxon-name-part-type="genus" reg="Sadleria">Sadleria</tp:taxon-name-part></tp:taxon-name></italic> Kaulf. that are prevalent and form a dense ground cover. <italic><tp:taxon-name><tp:taxon-name-part taxon-name-part-type="genus" reg="Freycinetia">Freycinetia</tp:taxon-name-part><tp:taxon-name-part taxon-name-part-type="species" reg="arborea">arborea</tp:taxon-name-part></tp:taxon-name></italic> Gaudich. is a widespread liana. Common epiphytes include species of <italic><tp:taxon-name><tp:taxon-name-part taxon-name-part-type="genus" reg="Adenophorus">Adenophorus</tp:taxon-name-part></tp:taxon-name></italic> Gaudich., <italic><tp:taxon-name><tp:taxon-name-part taxon-name-part-type="genus" reg="Asplenium">Asplenium</tp:taxon-name-part></tp:taxon-name></italic> L., <italic><tp:taxon-name><tp:taxon-name-part taxon-name-part-type="genus" reg="Elaphoglossum">Elaphoglossum</tp:taxon-name-part></tp:taxon-name></italic> Schott ex J. Sm., and several herbaceous species of <italic><tp:taxon-name><tp:taxon-name-part taxon-name-part-type="genus" reg="Peperomia">Peperomia</tp:taxon-name-part></tp:taxon-name></italic> Ruiz &amp; Pav. The terrestrial sedge <italic><tp:taxon-name><tp:taxon-name-part taxon-name-part-type="genus" reg="Carex">Carex</tp:taxon-name-part><tp:taxon-name-part taxon-name-part-type="species" reg="alligata">alligata</tp:taxon-name-part></tp:taxon-name></italic> Boott is occasional. The herbaceous <italic><tp:taxon-name><tp:taxon-name-part taxon-name-part-type="genus" reg="Ranunculus">Ranunculus</tp:taxon-name-part><tp:taxon-name-part taxon-name-part-type="species" reg="mauiensis">mauiensis</tp:taxon-name-part></tp:taxon-name></italic> A. Gray is a distinctive, but extremely rare element of this plant community.</p><fig id="F3" position="float" orientation="portrait"><object-id xmlns:xlink="http://www.w3.org/1999/xlink" content-type="doi" xlink:type="simple">10.3897/phytokeys.227.100725.figure3</object-id><object-id xmlns:xlink="http://www.w3.org/1999/xlink" content-type="arpha" xlink:type="simple">691962AE-6D75-58A5-98B6-C7B307625BBA</object-id><label>Figure 3.</label><caption><p><italic><tp:taxon-name><tp:taxon-name-part taxon-name-part-type="genus" reg="Clermontia">Clermontia</tp:taxon-name-part></tp:taxon-name></italic> from Pōhākea Gulch area, west Maui <bold>A–C</bold><italic><tp:taxon-name><tp:taxon-name-part taxon-name-part-type="genus" reg="Clermontia">Clermontia</tp:taxon-name-part><tp:taxon-name-part taxon-name-part-type="species" reg="hanaulaensis">hanaulaensis</tp:taxon-name-part></tp:taxon-name></italic> H. Oppenheimer, Lorence &amp; W.L. Wagner <bold>A, B</bold> habit, from field images of type collection with purple and white perianth (from <italic>Oppenheimer &amp; Severson H82102</italic>) <bold>C</bold> mature fruit, taken in Sep. 2020 <bold>D–F</bold> from other <italic><tp:taxon-name><tp:taxon-name-part taxon-name-part-type="genus" reg="Clermontia">Clermontia</tp:taxon-name-part></tp:taxon-name></italic> plants in Pōhākea Gulch showing variations that could represent hybridization between <italic><tp:taxon-name><tp:taxon-name-part taxon-name-part-type="genus" reg="Clermontia">C.</tp:taxon-name-part><tp:taxon-name-part taxon-name-part-type="species" reg="hanaulaensis">hanaulaensis</tp:taxon-name-part></tp:taxon-name></italic> and other sympatric species or between other species in the area <bold>D</bold> habit, form with shorter, wider calyx showing slight separation of calyx tube from corolla tube, taken in Sep. 2020 (unvouchered) <bold>E</bold> habit, form with shorter, wider calyx, taken in Aug. 2020 (unvouchered) <bold>F</bold> habit, form with white perianth, taken in Aug. 2020 (<italic>H. Oppenheimer &amp; K. Severson H82101</italic>, <named-content xmlns:xlink="http://www.w3.org/1999/xlink" content-type="dwc:institutional_code" xlink:title="Bishop Museum Herbarium" xlink:href="http://grbio.org/institution/bishop-museum" xlink:type="simple">BISH</named-content>, <abbrev xmlns:xlink="http://www.w3.org/1999/xlink" content-type="institution" xlink:title="National Tropical Botanical Garden Herbarium" id="ABBRID0E5IAE" xlink:type="simple">PTBG</abbrev>, <abbrev xmlns:xlink="http://www.w3.org/1999/xlink" content-type="institution" xlink:title="U.S. National Herbarium" id="ABBRID0EDJAE" xlink:type="simple">US</abbrev>). All photos by H. Oppenheimer.</p></caption><graphic xmlns:xlink="http://www.w3.org/1999/xlink" xlink:href="phytokeys-227-167_article-100725__-g003.jpg" position="float" orientation="portrait" xlink:type="simple" id="oo_865028.jpg"><uri content-type="original_file" xlink:type="simple">https://binary.pensoft.net/fig/865028</uri></graphic></fig><p>Soil is of typical basaltic origin derived from the original shield-building Wailuku Volcanic Series (<xref ref-type="bibr" rid="B21">Stearns and MacDonald 1942</xref>). The average annual rainfall is approximately 2700 mm. (<xref ref-type="bibr" rid="B2">Giambelluca et al. 1986</xref>).</p><p><tp:taxon-name><tp:taxon-name-part taxon-name-part-type="genus" reg="Clermontia">Clermontia</tp:taxon-name-part><tp:taxon-name-part taxon-name-part-type="species" reg="arborescens">arborescens</tp:taxon-name-part><tp:taxon-name-part taxon-name-part-type="infraspecific-rank">subsp.</tp:taxon-name-part><tp:taxon-name-part taxon-name-part-type="subspecies" reg="arborescens">arborescens</tp:taxon-name-part></tp:taxon-name> occurs sympatrically throughout the range of <italic><tp:taxon-name><tp:taxon-name-part taxon-name-part-type="genus" reg="Clermontia">C.</tp:taxon-name-part><tp:taxon-name-part taxon-name-part-type="species" reg="hanaulaensis">hanaulaensis</tp:taxon-name-part></tp:taxon-name></italic>, whereas <tp:taxon-name><tp:taxon-name-part taxon-name-part-type="genus" reg="Clermontia">C.</tp:taxon-name-part><tp:taxon-name-part taxon-name-part-type="species" reg="grandiflora">grandiflora</tp:taxon-name-part><tp:taxon-name-part taxon-name-part-type="infraspecific-rank">subsp.</tp:taxon-name-part><tp:taxon-name-part taxon-name-part-type="subspecies" reg="munroi">munroi</tp:taxon-name-part></tp:taxon-name> is scattered although locally common, and <tp:taxon-name><tp:taxon-name-part taxon-name-part-type="genus" reg="Clermontia">C.</tp:taxon-name-part><tp:taxon-name-part taxon-name-part-type="species" reg="grandiflora">grandiflora</tp:taxon-name-part><tp:taxon-name-part taxon-name-part-type="infraspecific-rank">subsp.</tp:taxon-name-part><tp:taxon-name-part taxon-name-part-type="subspecies" reg="grandiflora">grandiflora</tp:taxon-name-part></tp:taxon-name> occurs at the upper perimeter of the population. Even further away in much wetter habitat with annual rainfall above ca. 2900 mm are populations of <italic><tp:taxon-name><tp:taxon-name-part taxon-name-part-type="genus" reg="Clermontia">C.</tp:taxon-name-part><tp:taxon-name-part taxon-name-part-type="species" reg="micrantha">micrantha</tp:taxon-name-part></tp:taxon-name></italic> (Hillebrand) Rock, while <italic><tp:taxon-name><tp:taxon-name-part taxon-name-part-type="genus" reg="Clermontia">C.</tp:taxon-name-part><tp:taxon-name-part taxon-name-part-type="species" reg="kakeana">kakeana</tp:taxon-name-part></tp:taxon-name></italic> occurs in lower, drier areas with annual rainfall below ca. 2600 mm. These taxa are readily distinguished morphologically from <italic><tp:taxon-name><tp:taxon-name-part taxon-name-part-type="genus" reg="Clermontia">C.</tp:taxon-name-part><tp:taxon-name-part taxon-name-part-type="species" reg="hanaulaensis">hanaulaensis</tp:taxon-name-part></tp:taxon-name></italic> by the characters given in the key to the Maui species below.</p></tp:treatment-sec><tp:treatment-sec sec-type="phenology" id="SECID0EYMAE"><title>Phenology.</title><p><italic><tp:taxon-name><tp:taxon-name-part taxon-name-part-type="genus" reg="Clermontia">Clermontia</tp:taxon-name-part><tp:taxon-name-part taxon-name-part-type="species" reg="hanaulaensis">hanaulaensis</tp:taxon-name-part></tp:taxon-name></italic> has been observed to be flowering from July through September, with fruit maturing from August through October.</p></tp:treatment-sec><tp:treatment-sec sec-type="etymology" id="SECID0EJNAE"><title>Etymology.</title><p>The specific name honors Hana‘ula, a peak on southern Mauna Kahālāwai (aka west Maui Mountains). <italic>Lit.</italic> red bay (<xref ref-type="bibr" rid="B17">Pukui et al. 1966</xref>); + Latin suffix -<italic>ensis</italic>, indicating a place of origin or growth. The Hawaiian vernacular names ‘<italic>ōhā wai</italic>, ‘<italic>ōhā</italic>, <italic>hāhā</italic>, ‘<italic>ōhāhā</italic>, ‘<italic>ōhā wai nui</italic>, and ‘<italic>ōhāhā wai nui</italic> apply to other species of <italic><tp:taxon-name><tp:taxon-name-part taxon-name-part-type="genus" reg="Clermontia">Clermontia</tp:taxon-name-part></tp:taxon-name></italic> (<xref ref-type="bibr" rid="B16">Pukui and Elbert 1986</xref>; <xref ref-type="bibr" rid="B9">Lammers 1991</xref>; <xref ref-type="bibr" rid="B22">Wagner et al. 1999</xref>).</p></tp:treatment-sec><tp:treatment-sec sec-type="material" id="SECID0EWOAE"><title>Specimens examined</title><p><bold>(<italic>paratypes</italic>). USA, Hawaiian Islands. Maui</bold>, Wailuku District, slopes of Hana‘ula, Pōhākea Gulch, 30 Jul. 2020, <italic>H. Oppenheimer H72005</italic> (<named-content xmlns:xlink="http://www.w3.org/1999/xlink" content-type="dwc:institutional_code" xlink:title="Bishop Museum Herbarium" xlink:href="http://grbio.org/institution/bishop-museum" xlink:type="simple">BISH</named-content>, <abbrev xmlns:xlink="http://www.w3.org/1999/xlink" content-type="institution" xlink:title="National Tropical Botanical Garden Herbarium" id="ABBRID0ELPAE" xlink:type="simple">PTBG</abbrev>, <abbrev xmlns:xlink="http://www.w3.org/1999/xlink" content-type="institution" xlink:title="U.S. National Herbarium" id="ABBRID0EQPAE" xlink:type="simple">US</abbrev>); <italic>H. Oppenheimer H72006</italic> (<named-content xmlns:xlink="http://www.w3.org/1999/xlink" content-type="dwc:institutional_code" xlink:title="Bishop Museum Herbarium" xlink:href="http://grbio.org/institution/bishop-museum" xlink:type="simple">BISH</named-content>, <abbrev xmlns:xlink="http://www.w3.org/1999/xlink" content-type="institution" xlink:title="National Tropical Botanical Garden Herbarium" id="ABBRID0E6PAE" xlink:type="simple">PTBG</abbrev>); <italic>H. Oppenheimer H72007</italic> (<named-content xmlns:xlink="http://www.w3.org/1999/xlink" content-type="dwc:institutional_code" xlink:title="Bishop Museum Herbarium" xlink:href="http://grbio.org/institution/bishop-museum" xlink:type="simple">BISH</named-content>, <abbrev xmlns:xlink="http://www.w3.org/1999/xlink" content-type="institution" xlink:title="National Tropical Botanical Garden Herbarium" id="ABBRID0EOQAE" xlink:type="simple">PTBG</abbrev>, <abbrev xmlns:xlink="http://www.w3.org/1999/xlink" content-type="institution" xlink:title="U.S. National Herbarium" id="ABBRID0ETQAE" xlink:type="simple">US</abbrev>); <italic>H. Oppenheimer H72008</italic> (<named-content xmlns:xlink="http://www.w3.org/1999/xlink" content-type="dwc:institutional_code" xlink:title="Bishop Museum Herbarium" xlink:href="http://grbio.org/institution/bishop-museum" xlink:type="simple">BISH</named-content>); <italic>H. Oppenheimer H72009</italic> (<named-content xmlns:xlink="http://www.w3.org/1999/xlink" content-type="dwc:institutional_code" xlink:title="Bishop Museum Herbarium" xlink:href="http://grbio.org/institution/bishop-museum" xlink:type="simple">BISH</named-content>); 21 Aug. 2020, <italic>H. Oppenheimer &amp; K. Bustamente H82005</italic> (<named-content xmlns:xlink="http://www.w3.org/1999/xlink" content-type="dwc:institutional_code" xlink:title="Bishop Museum Herbarium" xlink:href="http://grbio.org/institution/bishop-museum" xlink:type="simple">BISH</named-content>, <abbrev xmlns:xlink="http://www.w3.org/1999/xlink" content-type="institution" xlink:title="National Tropical Botanical Garden Herbarium" id="ABBRID0EWRAE" xlink:type="simple">PTBG</abbrev>); <italic>H. Oppenheimer &amp; K. Bustamente H82006</italic> (<named-content xmlns:xlink="http://www.w3.org/1999/xlink" content-type="dwc:institutional_code" xlink:title="Bishop Museum Herbarium" xlink:href="http://grbio.org/institution/bishop-museum" xlink:type="simple">BISH</named-content>); 28 Sep. 2020, <italic>H. Oppenheimer &amp; K. Severson H92014</italic> (<named-content xmlns:xlink="http://www.w3.org/1999/xlink" content-type="dwc:institutional_code" xlink:title="Bishop Museum Herbarium" xlink:href="http://grbio.org/institution/bishop-museum" xlink:type="simple">BISH</named-content>, <abbrev xmlns:xlink="http://www.w3.org/1999/xlink" content-type="institution" xlink:title="National Tropical Botanical Garden Herbarium" id="ABBRID0EPSAE" xlink:type="simple">PTBG</abbrev>, flowers and mature fruit in alcohol); <italic>H. Oppenheimer &amp; K. Severson H92015</italic> (<abbrev xmlns:xlink="http://www.w3.org/1999/xlink" content-type="institution" xlink:title="National Tropical Botanical Garden Herbarium" id="ABBRID0EWSAE" xlink:type="simple">PTBG</abbrev>); 2 Oct. 2020, <italic>H. Oppenheimer H102002</italic> (<named-content xmlns:xlink="http://www.w3.org/1999/xlink" content-type="dwc:institutional_code" xlink:title="Bishop Museum Herbarium" xlink:href="http://grbio.org/institution/bishop-museum" xlink:type="simple">BISH</named-content>), <italic>H. Oppenheimer H102003</italic> (<named-content xmlns:xlink="http://www.w3.org/1999/xlink" content-type="dwc:institutional_code" xlink:title="Bishop Museum Herbarium" xlink:href="http://grbio.org/institution/bishop-museum" xlink:type="simple">BISH</named-content>); 10 Sep. 2021, <italic>H. Oppenheimer &amp; Z. Pezzillo H92101</italic> (<named-content xmlns:xlink="http://www.w3.org/1999/xlink" content-type="dwc:institutional_code" xlink:title="Bishop Museum Herbarium" xlink:href="http://grbio.org/institution/bishop-museum" xlink:type="simple">BISH</named-content>, <abbrev xmlns:xlink="http://www.w3.org/1999/xlink" content-type="institution" xlink:title="National Tropical Botanical Garden Herbarium" id="ABBRID0EZTAE" xlink:type="simple">PTBG</abbrev>, <abbrev xmlns:xlink="http://www.w3.org/1999/xlink" content-type="institution" xlink:title="U.S. National Herbarium" id="ABBRID0E5TAE" xlink:type="simple">US</abbrev>).</p></tp:treatment-sec><ref-list><ref id="B22"><mixed-citation xmlns:xlink="http://www.w3.org/1999/xlink" xlink:type="simple"><person-group><name name-style="western"><surname>Wagner</surname><given-names>WL</given-names></name><name name-style="western"><surname>Herbst</surname><given-names>DR</given-names></name><name name-style="western"><surname>Sohmer</surname><given-names>SH</given-names></name></person-group> (<year>1999</year>) <source>Manual of the Flowering Plants of Hawai‘i, revised edition with supplement by Wagner WL and Herbst DR.</source><publisher-name>University of Hawai‘i Press</publisher-name>, <publisher-loc>Vol. 2</publisher-loc>, <size units="page">1919 pp</size>. Bishop Museum Special Publication 97.</mixed-citation></ref><ref id="B21"><mixed-citation xmlns:xlink="http://www.w3.org/1999/xlink" xlink:type="simple"><person-group><name name-style="western"><surname>Stearns</surname><given-names>HT</given-names></name><name name-style="western"><surname>MacDonald</surname><given-names>GA</given-names></name></person-group> (<year>1942</year>) Geology and ground-water resources of the island of Maui, Hawaii. U.S. Geological Survey Bulletin 7, Advertiser Publishing Co. Ltd., Honolulu.</mixed-citation></ref><ref id="B2"><mixed-citation xmlns:xlink="http://www.w3.org/1999/xlink" xlink:type="simple"><person-group><name name-style="western"><surname>Giambelluca</surname><given-names>TW</given-names></name><name name-style="western"><surname>Nuller</surname><given-names>D</given-names></name><name name-style="western"><surname>Schroeder</surname><given-names>TA</given-names></name></person-group> (<year>1986</year>) Rainfall Atlas of Hawai‘i. Department of Land and Natural Resources, Honolulu.</mixed-citation></ref><ref id="B17"><mixed-citation xmlns:xlink="http://www.w3.org/1999/xlink" xlink:type="simple"><person-group><name name-style="western"><surname>Pukui</surname><given-names>MK</given-names></name><name name-style="western"><surname>Elbert</surname><given-names>SH</given-names></name><name name-style="western"><surname>Mookini</surname><given-names>ET</given-names></name></person-group> (<year>1966</year>) Place names of Hawai‘i. University of Hawai‘i Press, Honolulu. <ext-link xlink:href="10.1515/9780824885625" ext-link-type="doi" xlink:type="simple">https://doi.org/10.1515/9780824885625</ext-link></mixed-citation></ref><ref id="B16"><mixed-citation xmlns:xlink="http://www.w3.org/1999/xlink" xlink:type="simple"><person-group><name name-style="western"><surname>Pukui</surname><given-names>MK</given-names></name><name name-style="western"><surname>Elbert</surname><given-names>SH</given-names></name></person-group> (<year>1986</year>) Hawaiian Dictionary. Revised Edition. University of Hawai‘i Press, Honolulu. <ext-link xlink:href="10.1515/9780824842260" ext-link-type="doi" xlink:type="simple">https://doi.org/10.1515/9780824842260</ext-link></mixed-citation></ref><ref id="B9"><mixed-citation xmlns:xlink="http://www.w3.org/1999/xlink" xlink:type="simple"><person-group><name name-style="western"><surname>Lammers</surname><given-names>TG</given-names></name></person-group> (<year>1991</year>) <article-title>Systematics of <tp:taxon-name><tp:taxon-name-part taxon-name-part-type="genus">Clermontia</tp:taxon-name-part></tp:taxon-name> (<tp:taxon-name><tp:taxon-name-part taxon-name-part-type="family">Campanulaceae</tp:taxon-name-part></tp:taxon-name>-<tp:taxon-name><tp:taxon-name-part taxon-name-part-type="subfamily">Lobelioideae</tp:taxon-name-part></tp:taxon-name>).</article-title><source>Systematic Botany Monographs</source><volume>32</volume>: <fpage>1</fpage>–<lpage>97</lpage>. <ext-link xlink:href="10.2307/25027798" ext-link-type="doi" xlink:type="simple">https://doi.org/10.2307/25027798</ext-link></mixed-citation></ref></ref-list></tp:taxon-treatment>
